# Supplementary material for: Masculinity and Leadership Effectiveness (Self-)Perceptions: The Case of Lesbian Leaders
Source: Int J Environ Res Public Health. 2022 Dec 18;19(24):17026. doi: 10.3390/ijerph192417026 (PMC9779703; doi:10.3390/ijerph192417026)
Supplement: Supplementary file 1 [file ijerph-19-17026-s001.zip]

Archive with 1 entries (1 files):
- ijerph-2005130-supplementary.pdf
